# Supplementary material for: Auxiliary energy-assisted biodiesel production data from solid food waste oil
Source: Data Brief. 2020 Mar 19;30:105456. doi: 10.1016/j.dib.2020.105456 (PMC7154990; doi:10.1016/j.dib.2020.105456)
Supplement: Supplementary file 1 [file mmc1.xlsx]

## Sheet: Sheet 1
Characterization of solid food waste oil (SFWO)
sample	% C8:0	A C10:0	% C12:0	% C14:0	% C16:0	%C16:1	% c18:0	% C18:1	AC18:2	% C18:3	% other
Sample 1	1.68	1.72	1.78	0.23	17.28	1.65	6.39	45.12	24.24	1.07	1.74
Sample 2	1.59	1.94	1.72	0.19	16.18	1.66	5.7	45.95	22.34	0.98	1.78
Sample 3	1.71	1.95	1.65	0.01	16.2	1.75	6.2	46.94	22.41	0.96	1.74
Average	1.66	1.87	1.72	0.15	16.55	1.69	6.1	46	23	1	1.76
SD	0.06	0.13	0.07	0.12	0.63	0.06	0.36	1.89	1.08	0.1	0.02
% C8	% C10:0	% C12:0	% C14:0	% C16:0	%C16:1	% c18:0	% C18:1	% C18:2	% C18:3	% Other	LC	TU
1.7	1.9	1.72	0.15	16.6	1.69	6.1	46	23	1.1	0.71	17.1958	0.9699

## Sheet: Sheet 2
Experimental data from gas chromatography analysis; code DOE_x shows reaction parameters according to design of experiments, A = area
sample	IS weight (mg)	IS area	Sample weight (mg)	sum area	Yield	A C8:0	% C8:0	A C10:0	% C10:0	A C12:0	% C12:0	A C14:0	% C14:0	AC16:0	% C16:0	A C16:1	% C16:1	A C18:0	% C18:0	A C18:1	% C18:1	AC18:2	% C18:2	A C18:3	% C18:3	other	% other
DOE003_1	51.81	97839.5	233	482490	87.42	1884.68	0.49	4198.05	1.09	6693.05	1.74	366.21	0.1	65380.5	17	6299.42	1.64	22979.4	5.97	175137	45.53	91137.3	23.69	3909.48	1.02	6665.52	1.73
DOE004_2	51.81	100368	218	472024	88	1674.17	0.45	3813.86	1.03	6468.61	1.74	356.65	0.1	62968.8	16.94	6057.25	1.63	22234.1	5.98	170473	45.87	87344.8	23.5	3839.96	1.03	6424.01	1.73
DOE004_3	51.81	97042.2	246	492417	85.81	1915.46	0.48	4306.08	1.09	7089.8	1.79	1309.21	0.33	66753.3	16.88	6884.75	1.74	24906.3	6.3	179336	45.36	92096.8	23.29	3953.93	1	6823.56	1.73
DOE004_4	51.81	96813.1	214	456180	89.87	1618.48	0.45	3670.48	1.02	6336.91	1.76	1286.86	0.36	60537.4	16.85	5866	1.63	21478.9	5.98	164393	45.75	84345.5	23.47	3602.02	1	6232.06	1.73
DOE004_5	51.81	100378	250	548123	92.44	1821.06	0.41	4361.73	0.97	7534.02	1.68	1512.3	0.34	71500.4	15.97	7417.05	1.66	26672.9	5.96	215661	48.17	99732.7	22.27	4267.95	0.95	7264.17	1.62
DOE004_6	51.81	96614.8	260.5	522970	87.77	1505.09	0.35	4687.05	1.1	7389.13	1.73	417.9	0.1	71597.5	16.79	7337.02	1.72	27297.2	6.4	195916	45.95	100823	23.65	4577.58	1.07	12753.9	2.99
DOE004_7	51.81	98085.8	244	489909	84.82	1421.91	0.36	4315.01	1.1	6975	1.78	388.21	0.1	66490.9	16.97	6848.3	1.75	24659.3	6.29	179021	45.69	92395.4	23.58	4044.55	1.03	5263.91	1.34
DOE004_8	51.81	100197	243.5	506025	86.18	1866.13	0.46	4108.42	1.01	7096.84	1.75	1424.94	0.35	68462.8	16.87	7018.73	1.73	25525.8	6.29	184692	45.51	94676.7	23.33	4095.38	1.01	6860	1.69
DOE004_9	51.81	101226	243.2	515485	87.18	1827.65	0.44	4111.03	0.99	7179.02	1.73	1451.2	0.35	69571.9	16.79	7133.9	1.72	26140.4	6.31	188440	45.49	96554.8	23.31	4206.99	1.02	7642.29	1.84
DOE004_10	51.81	103778	245.8	539490	88.5	1361.16	0.31	4326.5	0.99	7587.72	1.74	1396.82	0.32	73015.6	16.76	7456.97	1.71	27437.5	6.3	198707	45.61	101922	23.39	4391.98	1.01	8108.4	1.86
DOE004_11	51.81	99091.2	249.8	515192	87.09	1407.2	0.34	4347	1.04	7224.86	1.74	382.82	0.09	70507.4	16.94	6830.53	1.64	24849.9	5.97	190565	45.8	97859.7	23.52	4307.05	1.04	7819.56	1.88
DOE004_12	51.81	100135	215	472362	89.58	1783.37	0.48	3974.3	1.07	6488.94	1.74	1308.29	0.35	62400.4	16.76	6426.16	1.73	23496.7	6.31	168931	45.38	86666.7	23.28	3750.88	1.01	7000.69	1.88
DOE004_13	51.81	95063.6	243.3	460607	81.88	1312.23	0.36	4014.01	1.1	6474.01	1.77	351.04	0.1	61806.2	16.91	6346.02	1.74	23107.8	6.32	166211	45.47	85774.3	23.46	3697.98	1.01	6448.4	1.76
DOE004_14	51.81	94439.1	246	486217	87.37	1363.84	0.35	4189.58	1.07	6819.72	1.74	371.33	0.09	65866.7	16.81	6752.43	1.72	24568.8	6.27	178511	45.56	91828.9	23.44	4093.81	1.04	7412.72	1.89
DOE004_15	51.81	100044	230	484820	86.64	1396.19	0.36	4215.18	1.1	7036.42	1.83	1288.66	0.33	65726.8	17.08	6608.66	1.72	23894.8	6.21	170833	44.4	91005	23.65	5472.93	1.42	7298.6	1.9
Average							0.41		1.05		1.75		0.23		16.82		1.7		6.19		45.7		23.39		1.04		1.84
													After cleaning proccess
sample	IS weight (mg)	IS area	Sample weight (mg)	sum area	Yield	A C8:0	% C8:0	A C10:0	% C10:0	A C12:0	% C12:0	A C14:0	% C14:0	AC16:0	% C16:0	A C16:1	% C16:1	A C18:0	% C18:0	A C18:1	% C18:1	AC18:2	% C18:2	A C18:3	% C18:3	other	% other
DOE003_1	50.343	92112.2	250.8	515147	92.1872	1344.79	0.317891	4251	1.00488	7369.28	1.742	361.05	0.0853475	71069.2	16.7998	7298.36	1.72524	26694.9	6.31032	191497	45.2673	100028	23.6453	4406.92	1.04174	8715.08	2.06013
DOE004_2	50.343	92751.6	248.1	519858	93.4387	2066.29	0.483788	4669.54	1.0933	7429.33	1.73946	1542.28	0.3611	70360.3	16.4737	7241.44	1.69547	26446.9	6.19212	189488	44.3655	99163.2	23.2174	4742.95	1.11048	13956.3	3.26765
DOE004_3	50.343	93384.7	258	543093	93.9668	2067.29	0.459696	4670.54	1.03857	7430.33	1.65226	1543.28	0.343174	70361.3	15.646	7242.44	1.61048	26447.9	5.88114	189489	42.1359	99164.2	22.0508	4743.95	1.0549	13957.3	3.10364
DOE004_4	50.343	92635.3	250.9	513800	91.225	2068.29	0.491088	4671.54	1.1092	7431.33	1.76447	1544.28	0.366669	70362.3	16.7066	7243.44	1.71986	26448.9	6.27995	189490	44.9918	99165.2	23.5455	4744.95	1.12663	13958.3	3.31422
DOE004_5	50.343	93120.2	243.05	498766	90.2291	2390.78	0.589376	5224.23	1.28788	7326.64	1.80617	361.05	0.0890061	66864.7	16.4835	6898.26	1.70056	25341.7	6.24723	179290	44.1987	93984.8	23.1692	4537.17	1.1185	13782.6	3.39769
DOE004_6	50.343	93117.7	241	498370	90.9107	1398.89	0.34519	4278.1	1.05566	6866.72	1.69443	361.05	0.0890927	67665.4	16.6971	6728.13	1.66023	24253.4	5.98477	183068	45.1739	91010	22.4576	4904.81	1.21031	14717.3	3.63164
DOE004_7	50.343	93538.4	222.8	461493	88.8849	1399.89	0.380452	4279.1	1.16294	6867.72	1.86646	362.05	0.0983954	67666.4	18.3899	6729.13	1.8288	24254.4	6.5917	183069	49.7533	91011	24.7343	4905.81	1.33327	14718.3	4.00003
DOE004_8	50.343	92465.1	257.8	526975	91.7652	1400.89	0.322407	4280.1	0.985041	6868.72	1.5808	363.05	0.0835539	67667.4	15.5733	6730.13	1.5489	24255.4	5.58225	183070	42.1326	91012	20.9459	4906.81	1.12927	14719.3	3.38756
DOE004_9	50.343	100511	246.8	543584	89.9203	1401.89	0.316402	4281.1	0.966229	6869.72	1.55047	364.05	0.0821648	67668.4	15.2725	6731.13	1.51919	24256.4	5.47459	183071	41.3185	91013	20.5413	4907.81	1.10767	14720.3	3.32231
DOE004_10	50.343	91950.7	246.6	507743	92.314	1402.89	0.337402	4282.1	1.02987	6870.72	1.65244	365.05	0.0877962	67669.4	16.2748	6732.13	1.61911	24257.4	5.83402	183072	44.0298	91014	21.8893	4908.81	1.18059	14721.3	3.54054
DOE004_11	50.343	91496.1	249.09	513606	93.2407	1403.89	0.332589	4283.1	1.01469	6871.72	1.62795	366.05	0.0867191	67670.4	16.0315	6733.13	1.59511	24258.4	5.74695	183073	43.371	91015	21.5619	4909.81	1.16316	14722.3	3.48778
DOE004_12	49.685	91425	259.4	525682	90.9782	1501.09	0.345669	4683.05	1.07841	7385.13	1.70064	413.9	0.0953122	71593.5	16.4864	7333.02	1.68864	27293.2	6.28503	195912	45.1143	100819	23.2163	4573.58	1.0532	12749.9	2.93604
DOE004_13	49.685	90334.6	251.1	477187	84.7362	1502.09	0.388286	4684.05	1.21081	7386.13	1.90929	414.9	0.10725	71594.5	18.5069	7334.02	1.89582	27294.2	7.05546	195913	50.6429	100820	26.0615	4574.58	1.18251	12750.9	3.29608
DOE004_14	49.685	90076.2	257.7	520933	92.2218	1503.09	0.348861	4685.05	1.08738	7387.13	1.71452	415.9	0.0965286	71595.5	16.617	7335.02	1.70243	27295.2	6.33509	195914	45.4708	100821	23.4	4575.58	1.06197	12751.9	2.95967
DOE004_15	49.685	90366.2	250.7	501923	90.2599	1504.09	0.365463	4686.05	1.13862	7388.13	1.79517	416.9	0.101298	71596.5	17.3965	7336.02	1.7825	27296.2	6.63242	195915	47.6034	100822	24.4976	4576.58	1.11202	12752.9	3.09871
Average							0.388304		1.08423		1.71977		0.144894		16.6237		1.68616		6.1622		45.038		22.9956		1.13242		3.25358
